# Supplementary material for: Migratory culture, population structure and stock identity in North Pacific beluga whales (Delphinapterus leucas)
Source: PLoS One. 2018 Mar 22;13(3):e0194201. doi: 10.1371/journal.pone.0194201 (PMC5863979; doi:10.1371/journal.pone.0194201)
Supplement: S1 Table — Values are given for the major beluga whale concentration areas in the western Nearctic, and for the combined spring migration (i.e., Point Hope) and summering concentration (I.e. Mackenzie-Amundsen) areas for the Beaufort Sea. (XLSX) [file pone.0194201.s006.xlsx]

## Sheet: S1 Table
				Microsatellite locus
	Location	n		CS415	CS417	CS468	EV37	EV94	DlrFCB3	DlrFCB5	DlrFCB17		All loci
	Cook Inlet	78	No. of alleles	3	8	5	7	5	6	5	10
			He	0.591	0.74	0.745	0.755	0.784	0.722	0.742	0.848		0.741
			P (ID)	0.237	0.113	0.112	0.103	0.083	0.113	0.118	0.044		1.50x 10-8
	Yakutat	8	No. of alleles	2	2	2	3	3	4	3	3
			He	0.469	0.375	0.305	0.539	0.57	0.695	0.594	0.539		0.51075
			P (ID)	0.371	0.418	0.479	0.275	0.221	0.121	0.216	0.275		3.24x 10-5
	Bristol Bay	129	No. of alleles	4	9	6	11	7	8	5	13
			He	0.639	0.827	0.77	0.793	0.775	0.802	0.515	0.897		0.752
			P (ID)	0.202	0.053	0.092	0.073	0.086	0.066	0.287	0.021		2.46 x 10-9
	Norton Sound	73	No. of alleles	5	8	7	12	6	10	6	13
			He	0.645	0.833	0.733	0.857	0.708	0.859	0.714	0.889		0.78
			P (ID)	0.188	0.048	0.083	0.042	0.09	0.038	0.184	0.021		4.16 x 10-10
	Kotzebue Sound	64	No. of alleles	4	8	6	11	6	10	6	15
			He	0.633	0.827	0.803	0.844	0.794	0.845	0.693	0.907		0.793
			P (ID)	0.214	0.055	0.073	0.046	0.075	0.046	0.148	0.019		3.83 x 10-10
	E. Chukchi Sea	533	No. of alleles	5	11	7	12	8	13	9	16
			He	0.654	0.837	0.808	0.825	0.809	0.869	0.606	0.895		0.788
			P (ID)	0.183	0.048	0.065	0.053	0.063	0.032	0.229	0.02		2.79 x 10-10
	Mackenzie Delta	96	No. of alleles	7	9	8	11	8	11	6	16
	- Amundsen Gulf		He	0.667	0.845	0.801	0.859	0.82	0.85	0.676	0.874		0.799
			P (ID)	0.172	0.044	0.071	0.037	0.06	0.043	0.166	0.03		2.55 x 10-10
	Anadyr	44	No. of alleles	4	8	6	9	6	9	5	12
			He	0.701	0.801	0.734	0.752	0.819	0.827	0.623	0.86		0.764625
			P (ID)	0.136	0.056	0.105	0.08	0.054	0.045	0.195	0.03		9.09 x 10-10
	Okhotsk	15	No. of alleles	4	4	4	8	4	6	6	9
			He	0.727	0.651	0.564	0.789	0.693	0.591	0.62	0.836		0.683875
			P (ID)	0.107	0.153	0.269	0.051	0.131	0.173	0.156	0.033		2.62 x 10-8
	Beaufort Sea	118	No. of alleles	7	11	8	11	8	12	6	16
	(Mackenzie and Point		He	0.676	0.841	0.799	0.85	0.815	0.849	0.677	0.882		0.799
	Hope Combined)		P (ID)	0.167	0.046	0.072	0.041	0.062	0.043	0.163	0.027		2.66 x 10-10
						,
