# Supplementary material for: Migratory culture, population structure and stock identity in North Pacific beluga whales (Delphinapterus leucas)
Source: PLoS One. 2018 Mar 22;13(3):e0194201. doi: 10.1371/journal.pone.0194201 (PMC5863979; doi:10.1371/journal.pone.0194201)
Supplement: S4 Table — Baseline samples are from likely migration destinations, the eastern Beaufort Sea and the eastern Chukchi Sea. Multiple chains (1,800–12,000 reps) were run and shrink factors did not exceed 1.01. (XLSX) [file pone.0194201.s009.xlsx]

## Sheet: S4 Table
	Spring Migration	Summering		Mitochondrial DNA						Microsatellites
		Area
				Mean	SD		Median			mean	SD		Median
	Chukotka
		Mackenzie		0.8946	0.1192		0.9371	(0.57 - 1.00)		0.7078	0.2766		0.7967	(0.04 - 1.00)
		Chukchi		0.1054	0.1192		0.0629	(0.00 - 0.43)		0.2922	0.2766		0.2033	(0.00 - 0.96)
	Diomede
		Mackenzie		0.9393	0.0786		0.9701	(0.71 - 1.00)		0.3076	0.2338		0.2646	(0.00 - 0.84)
		Chukchi		0.0607	0.0786		0.0299	(0.00 - 0.29)		0.6924	0.2338		0.7354	(0.16 - 1.00)
	Point Hope
		Mackenzie		0.9388	0.0759		0.9719	(0.74 - 1.00)		0.7417	0.1642		0.7523	(0.40 - 1.00)
		Chukchi		0.0612	0.0759		0.0281	(0.00 - 0.26)		0.2583	0.1642		0.2477	(0.00 - 0.60)
	Barrow-Kaktovik
		Mackenzie		0.7843	0.1297		0.8012	(0.48 - 0.98)		0.7364	0.2298		0.8003	(0.23 - 1.00)
		Chukchi		0.2157	0.1297		0.1988	(0.02 - 0.52)		0.2636	0.2298		0.1997	(0.00 - 0.77)
