# Supplementary material for: Migratory culture, population structure and stock identity in North Pacific beluga whales (Delphinapterus leucas)
Source: PLoS One. 2018 Mar 22;13(3):e0194201. doi: 10.1371/journal.pone.0194201 (PMC5863979; doi:10.1371/journal.pone.0194201)
Supplement: S5 Table — Means (± 95% confidence intervals) of the posterior distribution of the proportion of individuals that are migrants (m) based on the analysis of multi-locus genotypic data in BayesAss. To insure convergence 10 separate runs, each with 20 x 106 iterations, the first 1 x 106 iterations of which were burn-in, were conducted. Receiving populations are in rows, delta = 0.15 and n denotes sample size. Similar results were found when the Beaufort Sea was represented by whales sampled only at the Mackenzie Delta-Amundsen Gulf. (XLSX) [file pone.0194201.s010.xlsx]

## Sheet: S5 Table
	Cook Inlet		Bristol Bay		Norton Sound		Chukchi Sea		Beaufort Sea
n=	78		129		73		533		118
Cook Inlet	0.989093	(0.963 - 1.000)	0.00434517	(1.96e-06 - 0.026)	0.00178339	(8.193e-07 - 0.010)	0.0031451	(1.212e-06 - 0.018)	0.00194226	(1.095e-06 - 0.011)
Bristol Bay	0.00267635	(5.165e-07 - 0.011)	0.984757	(0.952 - 1.000)	0.00191296	(1.910e-07 - 0.009)	0.0083875	(7.707e-07 - 0.036)	0.00226643	(4.570e-07 - 0.010)
Norton Sound	0.0141701	(0.001 - 0.050)	0.132654	(0.061- 0.218)	0.674433	(0.667 - 0.695)	0.166899	(0.084 - 0.243)	0.0118442	(0.001 - 0.045)
Chukchi Sea	0.000873893	(8.175e-07 - 0.005)	0.00300155	(1.093e-06 - 0.025)	0.000822844	(9.460e-07 - 0.005)	0.994654	(0.970 - 1.000)	0.000647358	(5.988e-07 - 0.004)
Beaufort Sea	0.0264492	(0.001 - 0.065)	0.0322258	(0.001 - 0.119)	0.00531676	(5.173e-05 - 0.022)	0.259501	(0.180 - 0.313)	0.676507	(0.667 - 0.709)
