# Supplementary material for: Migratory culture, population structure and stock identity in North Pacific beluga whales (Delphinapterus leucas)
Source: PLoS One. 2018 Mar 22;13(3):e0194201. doi: 10.1371/journal.pone.0194201 (PMC5863979; doi:10.1371/journal.pone.0194201)
Supplement: S6 Table — Bayesian inference was based on multilocus genotype probabilities using the model-based clustering method, STRUCTURE (MCMCs involved a burn-in period of 30,000 rep.s followed by 1 X 106 rep.s.) and the BayesAss program (MCMC runs with 20 X 106 rep.s, the first 1 X 106 discarded as burn-in). Likelihoods were estimated in WHICHRUN and are reported as log10 ratios of the likelihood that an individual's haplo-genotype was more likely in a population other than where it was sampled assuming random assortment of microsatellite alleles and that observed mtDNA haplotypic frequencies and microsatellite allele frequencies represent population frequencies. Relative likelihoods were estimated with the Assignment Calculator program in DOH where P represents the proportion of 1,000 new individuals randomly drawn from each population which had equal or smaller likelihood values. Only results for the sampled population (i.e., baseline) and the population the STRUCTURE and WHICHRUN analysis assigned the individual to are presented. Only individuals that had low probabilities of non-immigrant ancestry (at either ν = 0.05 or 0.1) and/or had high mtDNA-nDNA LOD scores (≥1) are reported. (XLSX) [file pone.0194201.s011.xlsx]

## Sheet: S6 Table
									Assignment
		Whichrun*							Calculator			Structure					BayesAss
		mtDNA - nDNA		mtDNA		nDNA
		n=661		n=973		n=661			P†			No	Possible	Immigarnt	Immigrant		Ancestry¶
									baseline	assigned		Immigrant	Source		Ancestor		non-migrant	migrant		mtDNA
sampled	Individual	assigned		assigned		assigned						Ancestry								haplotype
in	ID #	to	LOD	to	LOD	to	LOD										t = 0	t ≥ 1		no.	Sex	Age
Beaufort	MK290	Chukchi	1.47147	Chukchi	0.9	Chukchi	0.54		0.185	0.306		0.861	Chukchi	0.015	0.036		0.001	0.999		2	F	adult
Beaufort	MK283	Norton	1.25256	Beaufort	0	Norton	1.02		0.142	0.346		0.794	Norton	0.014	0.032		0.001	0.999		18	M	adult
Beaufort	MK2954	Cook	1.11977	Bristol	0.74	Cook	1.49		0.029	0.0008		0.837	Norton	0.001	0.019		0.001	0.999		5	M	adult
Chukchi	PL4418	Norton	2.56545	Norton	0.86	Norton	1.77		0.003	0.126		0.373	Norton	0.09	0.114		0.781	0.219		6	M	adult
Chukchi	PL13212	Bristol	2.49836	Bristol	1.17	Bristol	1.38		0.411	0.617		0.749	Bristol	0.047	0.084		0.926	0.074		5	M	sub-adult
Chukchi	PL3681	Beaufort	2.33236	Beaufort	1.23	Norton	1.17		0.175	0.446		0.693	Beaufort	0.031	0.05		0.932	0.068		9	M	adult
Chukchi	PL47660	Bristol	1.99256	Bristol	1.17	Bristol	0.87		0.655	0.857		0.83	Bristol	0.056	0.082		0.924	0.076		5	M	adult
Chukchi	PL5356	Beaufort	1.7271	Beaufort	1.23	Norton	0.59		0.256	0.353		0.847	Bristol	0.014	0.051		0.969	0.031		9	M	calf
Chukchi	PL24271	Bristol	1.56683	Bristol	1.17	Bristol	0.45		0.825	0.782		0.881	Bristol	0.01	0.039		0.974	0.026		5	M	sub-adult
Chukchi	PL47626	Norton	1.55849	Bristol	1.17	Beaufort	0.57		0.028	0.126		0.834	Beaufort	0.019	0.066		0.963	0.037		5	F	adult
Chukchi	PL5355	Norton	1.53046	Bristol	1.17	Beaufort	0.65		0.034	0.161		0.831	Beaufort	0.016	0.043		0.999	0.001		5	F	adult
Chukchi	PL60950	Cook	1.51694	Cook	0.84	Cook	0.66		0.886	0.629		0.849	Cook	0.011	0.075		0.977	0.023		1	M	adult
Chukchi	PL13205	Bristol	1.50836	Bristol	1.17	Cook	0.58		0.201	0.048		0.806	Bristol	0.014	0.044		0.958	0.042		5	M	adult
Chukchi	PL42097	Cook	1.33767	Cook	0.84	Cook	0.48		0.47	0.065		0.823	Norton	0.004	0.023		0.974	0.026		1	M	sub-adult
Chukchi	PL47628	Beaufort	1.3067	Beaufort	0.75	Cook	1.11		0.063	0.008		0.768	Beaufort	0.012	0.047		0.954	0.046		14	M	adult
Chukchi	PL785	Norton	1.27443	Bristol	1.17	Beaufort	0.32		0.038	0.128		0.892	Norton	0.016	0.037		0.993	0.007		5	M	adult
Chukchi	PL24272	Beaufort	1.2075	Bristol	1.17	Beaufort	0.82		0.525	0.839		0.838	Beaufort	0.01	0.034		0.982	0.018		5	M	adult
Chukchi	PL60935	Cook	1.14427	Chukchi	0	Cook	0.83		0.337	0.185		0.848	Cook	0.024	0.077		0.983	0.017		24	M	adult
Chukchi	PL1607	Beaufort	1.10713	Beaufort	1.23	Chukchi	0		0.768	0.768		0.924	Beaufort	0.003	0.023		0.994	0.006		9	M	adult
Chukchi	PL5033	Bristol	1.08698	-	-	Bristol	1.09		0.064	0.131		0.844	Bristol	0.045	0.058		0.941	0.059		-	-	calf
Chukchi	PL13210	Bristol	1.0769	Bristol	1.17	Chukchi	0		0.631	0.631		0.912	Bristol	0.005	0.028		0.985	0.015		5	M	adult
Norton	NR1816	Bristol	1.32673	Bristol	0.0891553	Bristol	1.22052		0.564	0.746		0.807	Bristol	0.082	0.073		0.001	0.999		5	F
Cook	CK24855	Bristol	2.2755	Bristol	1.08999	Bristol	1.17231		0.035	0.594		0.444	Bristol	0.079	0.126		0.692	0.308		5	F	adult
Cook	CK24858	Bristol	1.63717	Bristol	1.08999	Bristol	0.533984		0.114	0.742		0.719	Bristol	0.051	0.117		0.855	0.145		5	F	adult
* complete data for all 9 markers: n=661
‡ prior probability that the individual was an immigrant or had a recent immigrant ancestor, ν = 0.1
† proportion of 1,000 randomly generated genotypes with the same or lower likelihood in that population. The 'assigned' population is basedon the Whichrun - microsats results
¶ proportion of assignments to the sampled population at time 0 and to other populations at time 1 and 2.
