# Supplementary material for: Migratory culture, population structure and stock identity in North Pacific beluga whales (Delphinapterus leucas)
Source: PLoS One. 2018 Mar 22;13(3):e0194201. doi: 10.1371/journal.pone.0194201 (PMC5863979; doi:10.1371/journal.pone.0194201)
Supplement: S7 Table — The temporal strata comprised the following four 10-year sample windows: 1980s = 1978–1987); 1990s = 1988–1997); 2000s = 1998–2007); and 2010s (≥ 2008). P-values from homogeneity tests, based on 50,000 permutations, are represented by the following shading patterns: dark grey: p≤0.01, light grey: 0.01<p≤0.05, unshaded: p>0.05. Only strata with a sample size of n≥10 are reported. The boxes bordered in blue highlight pairwise comparisons across decades within geographic strata. 50,175 permutations. (XLSX) [file pone.0194201.s012.xlsx]

## Sheet: S7A Table
	Cook			Bristol			Norton			Kotzebue				Kasegaluk				Mackenzie		Anadyr			Point
	Inlet			Bay			Sound			Sound				Lagoon				Amundsen		Bay			Hope
	1990s	2000s		1990s	2000s		1990s	2000s		1980s	1990s	2000s		1980s	1990s	2000s		1990s		2000s	2010s		1980s	1990s
	48	85		26	114		104	87		39	24	56		38	158	383		101		15	31		29	24
Cook Inlet - 1990s
Cook Inlet - 2000s	0.00012
Bristol Bay - 1990s	0.59493	0.56094
Bristol Bay - 2000s	0.66175	0.61912		-0.01073
Norton Snd. - 1990s	0.39686	0.38329		0.06885	0.08549
Norton Snd. - 2000s	0.33753	0.32786		0.12519	0.15249		0.01022
Kotzebue Snd. - 1980s	0.53743	0.51221		0.00808	0.01848		0.02951	0.08435
Kotzebue Snd. - 1990s	0.36982	0.37343		0.21318	0.28165		0.05263	0.07879		0.12093
Kotzebue Snd. - 2000s	0.34079	0.35295		0.38583	0.47615		0.23359	0.23966		0.31407	0.06543
Kasegaluk Lgn. - 1980s	0.25648	0.26046		0.41955	0.52387		0.26756	0.24378		0.36121	0.17512	0.1626
Kasegaluk Lgn. - 1990s	0.25194	0.24598		0.4337	0.48915		0.31931	0.2971		0.39095	0.24919	0.21513		-0.0035
Kasegaluk Lgn. - 2000s	0.24411	0.23557		0.40893	0.43489		0.30076	0.28191		0.36824	0.24827	0.22514		-0.00461	-0.0026
Mackenzie - Am.sen - 1990s	0.35023	0.36131		0.41502	0.48569		0.27836	0.28374		0.35313	0.1113	0.00084		0.18482	0.22831	0.23811
Anadyr - 2000s	0.58666	0.58067		0.85581	0.81402		0.5463	0.54161		0.72251	0.41181	0.15589		0.4266	0.42208	0.42687		0.12399
Anadyr - 2010s	0.42645	0.44119		0.60103	0.67271		0.39968	0.39337		0.51742	0.21933	0.04884		0.26415	0.29551	0.305		0.03489		0.08403
Point Hope - 1980s	0.3293	0.34725		0.48583	0.58817		0.30255	0.29474		0.40798	0.12111	0.00207		0.13248	0.17824	0.19142		-0.00491		0.15796	0.0326
Point Hope - 1990s	0.31676	0.33465		0.42641	0.53164		0.232	0.22897		0.34033	0.06065	-0.00276		0.12568	0.18541	0.19471		-0.00558		0.21715	0.06033		-0.01056

## Sheet: S7B Table
	Cook			Bristol			Norton			Kotzebue			Kasegaluk			Mackenzie		Anadyr			Point
	Inlet			Bay			Sound			Sound			Lagoon			Amundsen		Bay			Hope
	1990s	2000s		1990s	2000s		1990s	2000s		1990s	2000s		1990s	2000s		1990s		1990s	2000s		1980s	1990s
	37	41		20	109		62	11		17	47		150	383		96		13	31		13	22
Cook Inlet - 2000s
Cook Inlet - 1990s	-0.00367
Bristol Bay - 1990s	0.07259	0.07016
Bristol Bay - 2000s	0.07257	0.06583		-0.00326
Norton Snd. - 2000s	0.05332	0.04582		0.01372	0.01679
Norton Snd. - 1990s	0.03335	0.02899		-0.02159	-0.02618		-0.02717
Kotzebue Snd. - 1900s	0.06135	0.06069		0.01785	0.02005		0.00516	-0.00045
Kotzebue Snd. - 2000s	0.05535	0.04275		0.02051	0.02142		0.00507	-0.01807		0.00611
Kasegaluk Lgn. - 2000s	0.05528	0.04367		0.02029	0.02336		0.0153	-0.02513		0.00945	0.00736
Kasegaluk Lgn. - 1990s	0.05116	0.04091		0.01784	0.01758		0.01057	-0.0181		0.01399	0.0054		-0.00267
Mackenzie-Am.sen - 1990s	0.05599	0.04898		0.01552	0.01712		0.00624	-0.02488		-0.00049	0.00417		0.01462	0.01206
Anadyr Bay - 2000s	0.01191	0.01043		-0.02151	-0.00714		-0.0339	-0.03753		0.00154	-0.02518		-0.0212	-0.01987		-0.0308
Anadyr Bay - 2010s	0.04197	0.0369		0.01107	0.01656		0.00258	-0.00315		0.03516	0.00646		0.00935	0.00881		0.00632		-0.01942
Point Hope - 1980s	0.03502	0.02461		0.02027	0.02577		0.00331	-0.03166		-0.00898	-0.00676		0.00474	-5e-05		0.00419		-0.01423	0.00451
Point Hope - 2000s	0.05399	0.04984		0.01719	0.02064		0.00548	-0.02646		-0.00541	0.00419		0.00717	0.00591		0.00209		-0.02298	0.00692		0.0028
